# Supplementary material for: Gold Nanocolumnar Templates for Effective Chemical Sensing by Surface-Enhanced Raman Scattering
Source: Nanomaterials (Basel). 2022 Nov 24;12(23):4157. doi: 10.3390/nano12234157 (PMC9741134; doi:10.3390/nano12234157)
Supplement: Supplementary file 1 [file nanomaterials-12-04157-s001.zip]

Archive with 1 entries (1 files):
- nanomaterials-2028724-supplementary.pdf
